# Supplementary material for: Profiling the Cardiovascular Toxicities of CDK4/6 Inhibitors: A Real-World Pharmacovigilance Study
Source: Cancers (Basel). 2024 Aug 17;16(16):2869. doi: 10.3390/cancers16162869 (PMC11352810; doi:10.3390/cancers16162869)
Supplement: Supplementary file 1 [file cancers-16-02869-s001.zip]

Archive with 2 entries (2 files):
- supplementary_S1.xlsx
- supplementary_S2.pdf
