# Supplementary material for: Profiling the Cardiovascular Toxicities of CDK4/6 Inhibitors: A Real-World Pharmacovigilance Study
Source: Cancers (Basel). 2024 Aug 17;16(16):2869. doi: 10.3390/cancers16162869 (PMC11352810; doi:10.3390/cancers16162869)
Supplement: Supplementary file 1 [file cancers-16-02869-s001.zip › supplementary_S1.xlsx]

## Sheet: supplementary_S1
smq_code	smq_name	term_code	pt_code	pt_name
20000001	Torsade de pointes/QT prolongation (SMQ)	10014387	10014387	Electrocardiogram QT prolonged
20000001	Torsade de pointes/QT prolongation (SMQ)	10024803	10024803	Long QT syndrome
20000001	Torsade de pointes/QT prolongation (SMQ)	10044066	10044066	Torsade de pointes
20000001	Torsade de pointes/QT prolongation (SMQ)	10047302	10047302	Ventricular tachycardia
20000001	Torsade de pointes/QT prolongation (SMQ)	10057926	10057926	Long QT syndrome congenital
20000001	Torsade de pointes/QT prolongation (SMQ)	10063748	10063748	Electrocardiogram QT interval abnormal
20000004	Cardiac failure (SMQ)	10001029	10001029	Acute pulmonary oedema
20000004	Cardiac failure (SMQ)	10007522	10007522	Cardiac asthma
20000004	Cardiac failure (SMQ)	10007554	10007554	Cardiac failure
20000004	Cardiac failure (SMQ)	10078289	10078289	Heart failure with reduced ejection fraction
20000004	Cardiac failure (SMQ)	10082480	10082480	Cardiohepatic syndrome
20000004	Cardiac failure (SMQ)	10084058	10084058	Congestive hepatopathy
20000004	Cardiac failure (SMQ)	10086366	10086366	Heart failure with midrange ejection fraction
20000004	Cardiac failure (SMQ)	10007556	10007556	Cardiac failure acute
20000004	Cardiac failure (SMQ)	10007558	10007558	Cardiac failure chronic
20000004	Cardiac failure (SMQ)	10007559	10007559	Cardiac failure congestive
20000004	Cardiac failure (SMQ)	10007560	10007560	Cardiac failure high output
20000004	Cardiac failure (SMQ)	10007625	10007625	Cardiogenic shock
20000004	Cardiac failure (SMQ)	10010968	10010968	Cor pulmonale
20000004	Cardiac failure (SMQ)	10010969	10010969	Cor pulmonale acute
20000004	Cardiac failure (SMQ)	10010970	10010970	Cor pulmonale chronic
20000004	Cardiac failure (SMQ)	10024119	10024119	Left ventricular failure
20000004	Cardiac failure (SMQ)	10024899	10024899	Low cardiac output syndrome
20000004	Cardiac failure (SMQ)	10037423	10037423	Pulmonary oedema
20000004	Cardiac failure (SMQ)	10039163	10039163	Right ventricular failure
20000004	Cardiac failure (SMQ)	10049780	10049780	Neonatal cardiac failure
20000004	Cardiac failure (SMQ)	10050459	10050459	Pulmonary oedema neonatal
20000004	Cardiac failure (SMQ)	10050528	10050528	Ejection fraction decreased
20000150	Cardiomyopathy (SMQ)	10050528	10050528	Ejection fraction decreased
20000004	Cardiac failure (SMQ)	10051093	10051093	Cardiopulmonary failure
20000004	Cardiac failure (SMQ)	10051448	10051448	Hepatojugular reflux
20000004	Cardiac failure (SMQ)	10060953	10060953	Ventricular failure
20000004	Cardiac failure (SMQ)	10063081	10063081	Acute left ventricular failure
20000004	Cardiac failure (SMQ)	10063082	10063082	Acute right ventricular failure
20000004	Cardiac failure (SMQ)	10063083	10063083	Chronic left ventricular failure
20000004	Cardiac failure (SMQ)	10063084	10063084	Chronic right ventricular failure
20000004	Cardiac failure (SMQ)	10068230	10068230	Cardiorenal syndrome
20000004	Cardiac failure (SMQ)	10073708	10073708	Obstructive shock
20000004	Cardiac failure (SMQ)	10075337	10075337	Right ventricular ejection fraction decreased
20000150	Cardiomyopathy (SMQ)	10075337	10075337	Right ventricular ejection fraction decreased
20000004	Cardiac failure (SMQ)	10076203	10076203	Radiation associated cardiac failure
20000004	Cardiac failure (SMQ)	10076396	10076396	Heart failure with preserved ejection fraction
20000047	Myocardial infarction (SMQ)	10000891	10000891	Acute myocardial infarction
20000047	Myocardial infarction (SMQ)	10002388	10002388	Angina unstable
20000047	Myocardial infarction (SMQ)	10005472	10005472	Blood creatine phosphokinase MB abnormal
20000047	Myocardial infarction (SMQ)	10005474	10005474	Blood creatine phosphokinase MB increased
20000047	Myocardial infarction (SMQ)	10011084	10011084	Coronary artery embolism
20000047	Myocardial infarction (SMQ)	10011086	10011086	Coronary artery occlusion
20000047	Myocardial infarction (SMQ)	10011091	10011091	Coronary artery thrombosis
20000047	Myocardial infarction (SMQ)	10028596	10028596	Myocardial infarction
20000047	Myocardial infarction (SMQ)	10028602	10028602	Myocardial necrosis
20000047	Myocardial infarction (SMQ)	10033697	10033697	Papillary muscle infarction
20000047	Myocardial infarction (SMQ)	10049768	10049768	Silent myocardial infarction
20000047	Myocardial infarction (SMQ)	10051592	10051592	Acute coronary syndrome
20000047	Myocardial infarction (SMQ)	10051624	10051624	Myocardial reperfusion injury
20000047	Myocardial infarction (SMQ)	10053261	10053261	Coronary artery reocclusion
20000047	Myocardial infarction (SMQ)	10058144	10058144	Postinfarction angina
20000047	Myocardial infarction (SMQ)	10058267	10058267	Troponin increased
20000047	Myocardial infarction (SMQ)	10058268	10058268	Troponin I increased
20000047	Myocardial infarction (SMQ)	10058269	10058269	Troponin T increased
20000047	Myocardial infarction (SMQ)	10059025	10059025	Coronary bypass thrombosis
20000047	Myocardial infarction (SMQ)	10066592	10066592	Post procedural myocardial infarction
20000047	Myocardial infarction (SMQ)	10069167	10069167	Kounis syndrome
20000047	Myocardial infarction (SMQ)	10072186	10072186	Myocardial stunning
20000047	Myocardial infarction (SMQ)	10075162	10075162	Coronary vascular graft occlusion
20000047	Myocardial infarction (SMQ)	10079319	10079319	Periprocedural myocardial infarction
20000047	Myocardial infarction (SMQ)	10081099	10081099	Acute cardiac event
20000047	Myocardial infarction (SMQ)	10088828	10088828	Heart-type fatty acid-binding protein increased
20000051	Arrhythmia related investigations, signs and symptoms (SMQ)	10049418	10049418	Sudden cardiac death
20000051	Arrhythmia related investigations, signs and symptoms (SMQ)	10052464	10052464	Electrocardiogram repolarisation abnormality
20000051	Arrhythmia related investigations, signs and symptoms (SMQ)	10055032	10055032	Electrocardiogram U-wave abnormality
20000051	Arrhythmia related investigations, signs and symptoms (SMQ)	10057913	10057913	Electrocardiogram U wave present
20000051	Arrhythmia related investigations, signs and symptoms (SMQ)	10062314	10062314	Electrocardiogram U wave inversion
20000051	Arrhythmia related investigations, signs and symptoms (SMQ)	10067652	10067652	Electrocardiogram RR interval prolonged
20000051	Arrhythmia related investigations, signs and symptoms (SMQ)	10068627	10068627	Chronotropic incompetence
20000051	Arrhythmia related investigations, signs and symptoms (SMQ)	10086230	10086230	Early repolarisation syndrome
20000051	Arrhythmia related investigations, signs and symptoms (SMQ)	10088247	10088247	Electrocardiogram RR interval abnormal
20000051	Arrhythmia related investigations, signs and symptoms (SMQ)	10088248	10088248	Electrocardiogram RR interval shortened
20000147	Hypertension (SMQ)	10000358	10000358	Accelerated hypertension
20000147	Hypertension (SMQ)	10005732	10005732	Blood pressure ambulatory increased
20000147	Hypertension (SMQ)	10005739	10005739	Blood pressure diastolic increased
20000147	Hypertension (SMQ)	10005750	10005750	Blood pressure increased
20000147	Hypertension (SMQ)	10005760	10005760	Blood pressure systolic increased
20000147	Hypertension (SMQ)	10012758	10012758	Diastolic hypertension
20000147	Hypertension (SMQ)	10014129	10014129	Eclampsia
20000147	Hypertension (SMQ)	10015488	10015488	Essential hypertension
20000147	Hypertension (SMQ)	10020571	10020571	Hyperaldosteronism
20000147	Hypertension (SMQ)	10020772	10020772	Hypertension
20000147	Hypertension (SMQ)	10020801	10020801	Hypertensive cardiomegaly
20000147	Hypertension (SMQ)	10020802	10020802	Hypertensive crisis
20000147	Hypertension (SMQ)	10020803	10020803	Hypertensive encephalopathy
20000147	Hypertension (SMQ)	10020823	10020823	Hypertensive heart disease
20000147	Hypertension (SMQ)	10025600	10025600	Malignant hypertension
20000147	Hypertension (SMQ)	10025603	10025603	Malignant hypertensive heart disease
20000147	Hypertension (SMQ)	10026674	10026674	Malignant renal hypertension
20000147	Hypertension (SMQ)	10026924	10026924	Maternal hypertension affecting foetus
20000147	Hypertension (SMQ)	10026985	10026985	Mean arterial pressure increased
20000147	Hypertension (SMQ)	10036485	10036485	Pre-eclampsia
20000147	Hypertension (SMQ)	10036692	10036692	Primary hyperaldosteronism
20000147	Hypertension (SMQ)	10038464	10038464	Renal hypertension
20000147	Hypertension (SMQ)	10038562	10038562	Renovascular hypertension
20000147	Hypertension (SMQ)	10038926	10038926	Retinopathy hypertensive
20000147	Hypertension (SMQ)	10039808	10039808	Secondary aldosteronism
20000147	Hypertension (SMQ)	10039834	10039834	Secondary hypertension
20000147	Hypertension (SMQ)	10042957	10042957	Systolic hypertension
20000147	Hypertension (SMQ)	10048007	10048007	Withdrawal hypertension
20000147	Hypertension (SMQ)	10049058	10049058	HELLP syndrome
20000147	Hypertension (SMQ)	10049079	10049079	Labile hypertension
20000147	Hypertension (SMQ)	10049781	10049781	Hypertension neonatal
20000147	Hypertension (SMQ)	10050631	10050631	Postoperative hypertension
20000147	Hypertension (SMQ)	10051128	10051128	Blood pressure inadequately controlled
20000147	Hypertension (SMQ)	10051581	10051581	White coat hypertension
20000147	Hypertension (SMQ)	10052066	10052066	Metabolic syndrome
20000147	Hypertension (SMQ)	10053355	10053355	Blood pressure orthostatic increased
20000147	Hypertension (SMQ)	10055171	10055171	Hypertensive nephropathy
20000147	Hypertension (SMQ)	10057615	10057615	Endocrine hypertension
20000147	Hypertension (SMQ)	10058179	10058179	Hypertensive emergency
20000147	Hypertension (SMQ)	10058181	10058181	Hypertensive urgency
20000147	Hypertension (SMQ)	10058222	10058222	Hypertensive cardiomyopathy
20000150	Cardiomyopathy (SMQ)	10058222	10058222	Hypertensive cardiomyopathy
20000147	Hypertension (SMQ)	10059238	10059238	Hypertensive angiopathy
20000147	Hypertension (SMQ)	10062886	10062886	Procedural hypertension
20000147	Hypertension (SMQ)	10063067	10063067	Dialysis induced hypertension
20000147	Hypertension (SMQ)	10063926	10063926	Blood pressure management
20000147	Hypertension (SMQ)	10065508	10065508	Orthostatic hypertension
20000147	Hypertension (SMQ)	10065918	10065918	Prehypertension
20000147	Hypertension (SMQ)	10067598	10067598	Neurogenic hypertension
20000147	Hypertension (SMQ)	10070538	10070538	Gestational hypertension
20000147	Hypertension (SMQ)	10074864	10074864	Renal sympathetic nerve ablation
20000147	Hypertension (SMQ)	10076704	10076704	Page kidney
20000147	Hypertension (SMQ)	10077000	10077000	Hypertensive cerebrovascular disease
20000147	Hypertension (SMQ)	10078932	10078932	Supine hypertension
20000147	Hypertension (SMQ)	10079496	10079496	Hypertensive end-organ damage
20000147	Hypertension (SMQ)	10081751	10081751	Catecholamine crisis
20000147	Hypertension (SMQ)	10084825	10084825	Superimposed pre-eclampsia
20000147	Hypertension (SMQ)	10087816	10087816	Renal artery revascularisation
20000147	Hypertension (SMQ)	10088977	10088977	Syndrome Z
20000147	Hypertension (SMQ)	10089290	10089290	Nocturnal hypertension
20000150	Cardiomyopathy (SMQ)	10003665	10003665	Atrial septal defect acquired
20000150	Cardiomyopathy (SMQ)	10004780	10004780	Biopsy heart abnormal
20000150	Cardiomyopathy (SMQ)	10007509	10007509	Cardiac amyloidosis
20000150	Cardiomyopathy (SMQ)	10007572	10007572	Cardiac hypertrophy
20000150	Cardiomyopathy (SMQ)	10007604	10007604	Cardiac sarcoidosis
20000150	Cardiomyopathy (SMQ)	10007636	10007636	Cardiomyopathy
20000150	Cardiomyopathy (SMQ)	10007637	10007637	Cardiomyopathy alcoholic
20000150	Cardiomyopathy (SMQ)	10012647	10012647	Diabetic cardiomyopathy
20000150	Cardiomyopathy (SMQ)	10014331	10014331	Ejection fraction abnormal
20000150	Cardiomyopathy (SMQ)	10014961	10014961	Eosinophilic myocarditis
20000239	Noninfectious myocarditis/pericarditis (SMQ)	10014961	10014961	Eosinophilic myocarditis
20000150	Cardiomyopathy (SMQ)	10020871	10020871	Hypertrophic cardiomyopathy
20000150	Cardiomyopathy (SMQ)	10028356	10028356	Muscular dystrophy
20000150	Cardiomyopathy (SMQ)	10028594	10028594	Myocardial fibrosis
20000150	Cardiomyopathy (SMQ)	10037329	10037329	Pulmonary arterial wedge pressure increased
20000150	Cardiomyopathy (SMQ)	10038748	10038748	Restrictive cardiomyopathy
20000150	Cardiomyopathy (SMQ)	10047299	10047299	Ventricular septal defect acquired
20000150	Cardiomyopathy (SMQ)	10048377	10048377	Cardiomyopathy acute
20000150	Cardiomyopathy (SMQ)	10048610	10048610	Cardiotoxicity
20000150	Cardiomyopathy (SMQ)	10048804	10048804	Kearns-Sayre syndrome
20000150	Cardiomyopathy (SMQ)	10048849	10048849	Myocardial haemorrhage
20000150	Cardiomyopathy (SMQ)	10048858	10048858	Ischaemic cardiomyopathy
20000150	Cardiomyopathy (SMQ)	10049430	10049430	Peripartum cardiomyopathy
20000150	Cardiomyopathy (SMQ)	10049813	10049813	Non-obstructive cardiomyopathy
20000150	Cardiomyopathy (SMQ)	10050111	10050111	Cardiomyopathy neonatal
20000150	Cardiomyopathy (SMQ)	10054122	10054122	Myocardial calcification
20000150	Cardiomyopathy (SMQ)	10056419	10056419	Dilated cardiomyopathy
20000150	Cardiomyopathy (SMQ)	10057576	10057576	Cardiac septal hypertrophy
20000150	Cardiomyopathy (SMQ)	10066286	10066286	Stress cardiomyopathy
20000150	Cardiomyopathy (SMQ)	10068767	10068767	Viral cardiomyopathy
20000150	Cardiomyopathy (SMQ)	10069658	10069658	HIV cardiomyopathy
20000150	Cardiomyopathy (SMQ)	10070909	10070909	Metabolic cardiomyopathy
20000150	Cardiomyopathy (SMQ)	10074269	10074269	Tachycardia induced cardiomyopathy
20000150	Cardiomyopathy (SMQ)	10075043	10075043	Thyrotoxic cardiomyopathy
20000150	Cardiomyopathy (SMQ)	10080484	10080484	Chagas' cardiomyopathy
20000150	Cardiomyopathy (SMQ)	10080569	10080569	Cardiac iron overload
20000150	Cardiomyopathy (SMQ)	10081007	10081007	Obesity cardiomyopathy
20000150	Cardiomyopathy (SMQ)	10083635	10083635	Giant cell myocarditis
20000239	Noninfectious myocarditis/pericarditis (SMQ)	10083635	10083635	Giant cell myocarditis
20000150	Cardiomyopathy (SMQ)	10083657	10083657	Toxic cardiomyopathy
20000150	Cardiomyopathy (SMQ)	10084364	10084364	Mitochondrial cardiomyopathy
20000150	Cardiomyopathy (SMQ)	10086997	10086997	Pacing induced cardiomyopathy
20000150	Cardiomyopathy (SMQ)	10087221	10087221	Septic cardiomyopathy
20000150	Cardiomyopathy (SMQ)	10087409	10087409	Uraemic cardiomyopathy
20000239	Noninfectious myocarditis/pericarditis (SMQ)	10028606	10028606	Myocarditis
20000239	Noninfectious myocarditis/pericarditis (SMQ)	10028650	10028650	Myopericarditis
20000239	Noninfectious myocarditis/pericarditis (SMQ)	10034484	10034484	Pericarditis
20000239	Noninfectious myocarditis/pericarditis (SMQ)	10034486	10034486	Pericarditis adhesive
20000239	Noninfectious myocarditis/pericarditis (SMQ)	10034487	10034487	Pericarditis constrictive
20000239	Noninfectious myocarditis/pericarditis (SMQ)	10059361	10059361	Pleuropericarditis
20000239	Noninfectious myocarditis/pericarditis (SMQ)	10062746	10062746	Carditis
20000239	Noninfectious myocarditis/pericarditis (SMQ)	10064539	10064539	Autoimmune myocarditis
20000239	Noninfectious myocarditis/pericarditis (SMQ)	10079058	10079058	Autoimmune pericarditis
20000239	Noninfectious myocarditis/pericarditis (SMQ)	10081004	10081004	Hypersensitivity myocarditis
20000239	Noninfectious myocarditis/pericarditis (SMQ)	10082606	10082606	Immune-mediated myocarditis
20000239	Noninfectious myocarditis/pericarditis (SMQ)	10087106	10087106	Chronic myocarditis
20000239	Noninfectious myocarditis/pericarditis (SMQ)	10087567	10087567	Immune-mediated pericarditis
